# Supplementary material for: Asymmetrical Evolution of Promoter Methylation of Mammalian Genes after Duplication
Source: Mol Biol Evol. 2024 Dec 17;41(12):msae259. doi: 10.1093/molbev/msae259 (PMC11683416; doi:10.1093/molbev/msae259)
Supplement: msae259_Supplementary_Data [file msae259_supplementary_data.zip]

Archive with 5 entries (5 files):
- DatasetS1.pdf
- DatasetS2.pdf
- DatasetS3.pdf
- DatasetS4.pdf
- SupplementaryMaterial.pdf
